# Supplementary material for: Tuberculosis among children and adolescents with rheumatic diseases - case series
Source: Pediatr Rheumatol Online J. 2023 Nov 10;21:136. doi: 10.1186/s12969-023-00918-4 (PMC10636992; doi:10.1186/s12969-023-00918-4)
Supplement: Supplementary file 1 — Supplementary Material 1 [file 12969_2023_918_MOESM1_ESM.xlsx]

## Sheet: Planilha1
Table 2 - Tuberculosis cases
	Disease	Medication	TB contact	TB symptoms	Thorax radiography	Tuberculin skin test	TB MoH-Brazil score	Gene/Ultra	RD activity	Diagnosis
1	JIA	Methotrexate	No	No	Hilar lymphadenopathy/ mediastinal enlargement	Positive	25	Gastric aspirate Ultra – not detected	Yes - systemic	PTB
2	SLEJ	Micophenolate mofetil****	Yes	Fever and weight loss	Hilar lymphadenopathy or mediastinal enlargement	Positive	> 40	Not realized	Yes - and cutaneous	PTB
3	JIA	Methotrexate + Etanercept	Yes	Fever and weight loss	Hilar lymphadenopathy or mediastinal enlargement	Positive	> 40	Not realized	Flare - joint exacerbation	PTB
4	JIA	No immunossupressor	No	Fever, weight loss and adynamia	Normal*	Negative	30-35	Gastric aspirate Ultra – detected traces with undeterminated resistance to rifampicin	Yes - systemic	PTB
5	JIA	Methotrexate + Adalimumab	No	Fever and weight loss and cough	Hilar lymphadenopathy or mediastinal enlargement	Positive	> 40	Gastric aspirate Gene– not detected	Yes - joint	PTB
6	SLEJ	Corticosteroid****	No	Fever and weight loss, cough and hemoptysis	Milliary pattern	Not realized	—	Sputum Gene – not detected	Yes - systemic	PTB
7	JIA	Corticosteroid + Methotrexate	Yes	Fever and cough	Milliary pattern	Negative	30-35	Induced sputum Gene - not detected	Yes - joint	PTB
8	JIA	Corticosteroid + Methotrexate	No	Fever and weight loss	Milliary pattern and pleural effusion	Negative	30-35	Gastric aspirate Gene – not detected	Yes - systemic	PTB
9	Polyarteritis nodosa	Corticosteroid + Methotrexate + Etanercept	Yes	No	Milliary pattern	Negative	30-35	Gastric lavage Gene – detected without resistance to rifampicin	Yes - systemic	PTB **
10	JDM	Methotrexate	No	Fever and weight loss and weakness	Normal	Negative	Not applicable	Skin biopsy Ultra – detected traces with undeterminated resistance to rifampicin	Yes - systemic	EPTB - cutaneous
11	SLEJ	Corticosteroid****	No	No	Cardiomegaly	Negative	Not applicable	Ascitic fluid Ultra - detected traces with undeterminated resistance to rifampicin	Yes - systemic	EPTB - peritoneal
12	JIA	Corticosteroid + Cyclosporine	No	Fever	Alveolar opacification and pleural effusion	--	Not applicable	Pleural effusion Gene - detected without resistance to rifampicin	Yes - systemic	EPTB - pleural
13	JIA	Tocilizumab	Yes	Fever and night sweats	Pleural effusion	Positive	Not applicable	Pleural effusion Ultra – not detected	Flare - cutaneous exacerbation	EPTB - pleural
14	JIA	Methotrexate	No	No	Normal	Positive	Not applicable	Not realized	Yes - joint	EPTB - ophthalmic***
15	Pyoderma gangrenosum	Methotrexate	No	No	Normal	Positive	Not applicable	Not realized Diagnosis by biopsy	No	EPTB - joint
Subtitle: EPTB - extrapulmonary tuberculosis; Gene - GeneXpert MTB/RIF®; JDM - juvenile dermatomyositis; JIA - juvenile idiopathic arthritis; MoH-Brazil - Brazilian Ministry of Health; MTX – methotrexate; PTB - pulmonary tuberculosis; RD - rheumatic disease; RMP – rifampicin; SLEJ - systemic lupus erythematosus juvenile; TB – tuberculosis; Ultra – Xpert Ultra®. *Thorax tomography with tree-in-bud…
